# Supplementary material for: A Multi‐City Assessment of Genomic Evolution in the Native Wildflower Impatiens capensis
Source: Evol Appl. 2026 Apr 22;19(4):e70218. doi: 10.1111/eva.70218 (PMC13103269; doi:10.1111/eva.70218)
Supplement: Supplementary file 2 — Table S1: Summary of environment and population genetic statistics from 53 Impatiens capensis sites. [file EVA-19-e70218-s001.csv]

	Sample Size	Habitat type	Latitude	Longitude	City area (km2)	City growth rate (%)	City census	CityFoundingYear	Impervious Surface Area (%)	NDVI	Annual temperature (C)	Annual precipitation (mm)	Fis	Ho	Private alleles	Pi	City Ne (GONE)	City Ne (NeEstimator)
Brantford
BF_R2	3	Rural	43.095676	-80.198114	98.65	6.21	104688	1877	0	0.61	7.87	901.06	-0.17	0.11	2541	0.014	1005970	49
BF_R3	4	Rural	43.080943	-80.258147	98.65	6.21	104688	1877	0	0.62	7.7	913	-0.15	0.1	2424	0.013	1005970	49
BF_U1	4	Urban	43.138192	-80.282379	98.65	6.21	104688	1877	0.22	0.58	7.7	899.69	-0.04	0.11	2253	0.016	1005970	49
BF_U2	3	Urban	43.178791	-80.286303	98.65	6.21	104688	1877	0.35	0.59	7.5	907.07	-0.18	0.1	2591	0.013	1005970	49
Burlington
BT_R1	4	Rural	43.428146	-79.85372	186.12	1.98	186948	1873	0	0.75	7.82	833.82	-0.11	0.1	2395	0.014	4533.95	56.4
BT_R2	4	Rural	43.468074	-79.906374	186.12	1.98	186948	1873	0	0.72	7.44	846.99	-0.27	0.12	2469	0.014	4533.95	56.4
BT_R3	4	Rural	43.48206	-79.950669	186.12	1.98	186948	1873	0	0.78	7.05	870.46	-0.13	0.12	2258	0.016	4533.95	56.4
BT_U1	3	Urban	43.358419	-79.76053	186.12	1.98	186948	1873	0.25	0.63	8.45	811.53	-0.07	0.12	2329	0.017	4533.95	56.4
BT_U2	4	Urban	43.352169	-79.75299	186.12	1.98	186948	1873	0	0.66	8.5	809.1	-0.1	0.11	2337	0.015	4533.95	56.4
Cambridge
CM_R1	3	Rural	43.289321	-80.250094	112.99	6.59	138479	1973	0	0.67	7.39	894.84	-0.1	0.08	2650	0.011	89.34	181.6
CM_R2	4	Rural	43.2785	-80.266279	112.99	6.59	138479	1973	0	0.67	7.3	900.7	-0.13	0.09	2513	0.012	89.34	181.6
CM_R3	5	Rural	43.283431	-80.28402	112.99	6.59	138479	1973	0	0.72	7.09	912.92	-0.11	0.1	2277	0.013	89.34	181.6
CM_U1	4	Urban	43.403525	-80.364772	112.99	6.59	138479	1973	0.15	0.56	6.94	905.53	-0.15	0.1	2444	0.013	89.34	181.6
CM_U2	4	Urban	43.366744	-80.302721	112.99	6.59	138479	1973	0.33	0.51	7	904.09	-0.12	0.1	2444	0.013	89.34	181.6
CM_U3	4	Urban	43.343977	-80.303778	112.99	6.59	138479	1973	0.08	0.56	7	906.29	-0.09	0.11	2336	0.014	89.34	181.6
Georgetown
GT_R1	4	Rural	43.594668	-79.908937	25.7	4.09	44058	1823	0	0.63	7.1	846.3	-0.1	0.11	2343	0.014	716.77	68.7
GT_R2	4	Rural	43.567598	-79.886707	25.7	4.09	44058	1823	0	0.69	7.33	837.09	-0.22	0.12	2431	0.014	716.77	68.7
GT_R3	5	Rural	43.621761	-79.926863	25.7	4.09	44058	1823	0	0.63	7	850	-0.15	0.1	2347	0.014	716.77	68.7
GT_U1	4	Urban	43.644354	-79.917839	25.7	4.09	44058	1823	0	0.62	7.01	844.67	-0.07	0.12	2230	0.016	716.77	68.7
GT_U2	4	Urban	43.656485	-79.926717	25.7	4.09	44058	1823	0.3	0.62	7.01	845.36	-0.16	0.12	2311	0.016	716.77	68.7
GT_U3	2	Urban	43.653664	-79.922743	25.7	4.09	44058	1823	0.33	0.58	7	845.97	-0.03	0.1	2657	0.015	716.77	68.7
Guelph
GU_R1	5	Rural	43.612756	-80.272128	87.43	9.06	143740	1827	0	0.69	6.3	914.03	-0.13	0.11	2224	0.015	51.11	61
GU_R2	5	Rural	43.624231	-80.20008	87.43	9.06	143740	1827	0	0.68	6.33	906.3	-0.2	0.11	2377	0.014	51.11	61
GU_R3	4	Rural	43.640816	-80.17007	87.43	9.06	143740	1827	0	0.69	6.25	907.76	-0.15	0.11	2368	0.014	51.11	61
GU_U1	3	Urban	43.504514	-80.22852	87.43	9.06	143740	1827	0	0.62	6.69	901.42	-0.2	0.08	2710	0.012	51.11	61
GU_U2	4	Urban	43.55189	-80.254868	87.43	9.06	143740	1827	0.17	0.57	6.5	907.28	-0.05	0.11	2295	0.016	51.11	61
GU_U3	4	Urban	43.56884	-80.271712	87.43	9.06	143740	1827	0.13	0.63	6.43	908.49	-0.17	0.12	2294	0.016	51.11	61
Hamilton
HM_R1	4	Rural	43.170609	-79.865865	356.03	5.22	729560	1816	0	0.64	7.8	877.38	-0.09	0.1	2387	0.013	39.07	116.7
HM_R2	3	Rural	43.148933	-79.818486	356.03	5.22	729560	1816	0	0.62	7.8	874.97	-0.18	0.12	2513	0.014	39.07	116.7
HM_U1	4	Rural	43.268897	-79.908109	356.03	5.22	729560	1816	0	0.63	8.46	832.53	-0.11	0.09	2501	0.012	39.07	116.7
HM_U2	4	Urban	43.252811	-79.916026	356.03	5.22	729560	1816	0.24	0.6	8.4	840.86	-0.1	0.11	2309	0.015	39.07	116.7
Kitchener
KT_R1	4	Rural	43.594125	-80.42513	296.45	10.49	522888	1807	0	0.69	6.36	926.6	-0.1	0.1	2347	0.013	18749	133.9
KT_R2	5	Rural	43.585669	-80.47714	296.45	10.49	522888	1807	0	0.66	6.42	924.99	-0.15	0.12	2171	0.015	18749	133.9
KT_R3	4	Rural	43.56445	-80.472361	296.45	10.49	522888	1807	0	0.69	6.51	925.24	-0.13	0.11	2319	0.015	18749	133.9
KT_U1	4	Urban	43.405535	-80.437517	296.45	10.49	522888	1807	0	0.61	6.78	916.65	-0.11	0.1	2463	0.013	18749	133.9
KT_U2	4	Urban	43.401874	-80.432265	296.45	10.49	522888	1807	0	0.63	6.87	912.26	-0.07	0.1	2367	0.014	18749	133.9
KT_U3	4	Urban	43.448715	-80.508384	296.45	10.49	522888	1807	0.56	0.49	6.58	928.02	-0.16	0.12	2318	0.016	18749	133.9
Milton
MT_R1	4	Rural	43.597097	-79.955372	45.2	22.27	124579	1818	0.06	0.68	6.87	861.99	-0.19	0.11	2444	0.014	335147	45.8
MT_R2	3	Rural	43.593169	-79.980017	45.2	22.27	124579	1818	0	0.79	6.59	883	-0.12	0.11	2499	0.014	335147	45.8
MT_U1	5	Urban	43.508388	-79.859656	45.2	22.27	124579	1818	0.45	0.51	7.6	830.65	-0.14	0.11	2204	0.015	335147	45.8
MT_U2	4	Urban	43.51971	-79.886415	45.2	22.27	124579	1818	0.47	0.49	7.5	833.85	-0.02	0.1	2342	0.015	335147	45.8
Orangeville
OJ_R1	5	Rural	43.807653	-80.096362	19.77	5.75	34177	1864	0	0.76	5.8	914.32	-0.16	0.11	2268	0.015	1605600	143.7
OJ_R2	4	Rural	43.795529	-80.078305	19.77	5.75	34177	1864	0	0.72	5.9	906.83	-0.02	0.09	2376	0.014	1605600	143.7
OJ_R3	4	Rural	43.773864	-80.075192	19.77	5.75	34177	1864	0	0.67	6	902.2	-0.03	0.09	2414	0.014	1605600	143.7
OJ_U1	4	Urban	43.916442	-80.099253	19.77	5.75	34177	1864	0.09	0.55	5.66	918.06	-0.07	0.1	2391	0.013	1605600	143.7
OJ_U2	5	Urban	43.918065	-80.094872	19.77	5.75	34177	1864	0.46	0.55	5.71	915.06	-0.09	0.11	2184	0.014	1605600	143.7
OJ_U3	4	Urban	43.928046	-80.10506	19.77	5.75	34177	1864	0.2	0.57	5.68	914.34	-0.11	0.1	2439	0.012	1605600	143.7
Toronto
TO_R1	7	Rural	44.02975	-79.529	1829.05	3.94	5647656	1793	0	0.78	6.41	818.04	-0.13	0.12	1996	0.015	1602280	33
TO_R2	7	Rural	43.97394	-79.5152	1829.05	3.94	5647656	1793	0	0.71	6.49	816.21	-0.26	0.1	2423	0.012	1602280	33
TO_R3	8	Rural	43.95411	-79.5351	1829.05	3.94	5647656	1793	0.07	0.71	6.6	810.47	-0.16	0.13	1860	0.016	1602280	33
TO_U1	8	Urban	43.694303	-79.3795	1829.05	3.94	5647656	1793	0	0.63	8	790.02	-0.18	0.12	1950	0.015	1602280	33
TO_U2	3	Urban	43.6825	-79.3837	1829.05	3.94	5647656	1793	0.04	0.59	8.14	787.13	-0.26	0.1	2649	0.013	1602280	33
TO_U3	8	Urban	43.700895	-79.3286	1829.05	3.94	5647656	1793	0	0.59	8.1	785	-0.25	0.11	2240	0.012	1602280	33
