# Supplementary material for: A Multi‐City Assessment of Genomic Evolution in the Native Wildflower Impatiens capensis
Source: Evol Appl. 2026 Apr 22;19(4):e70218. doi: 10.1111/eva.70218 (PMC13103269; doi:10.1111/eva.70218)
Supplement: Supplementary file 3 — Table S4: List of shared outlier loci identified, with their locations on each contig and associated BlastX hits and percent of query coverage. [file EVA-19-e70218-s002.xlsx]

## Sheet: outlierlocs1kb
Contig	SNP Name	Location	Predictor	BlastX Hit	Query Coverage
Scaffold 5	Scaffold_5__1_contigs__length_77014852_51737107	51737107	City Area	None
Scaffold 6	Scaffold_6__2_contigs__length_70142317_3117210	3117210	PC1	None
Scaffold 7	Scaffold_7__1_contigs__length_78733995_29952664	29952664	PC1	micronuclear linker histone polyprotein-like [Procambarus...	0.38
				uncharacterized protein [Procambarus clarkii]	0.46
				hypothetical protein CHS0354_018207 [Potamilus streckersoni]	0.49
				uncharacterized protein [Ranitomeya imitator]	0.33
				hypothetical protein BgiBS90_003568 [Biomphalaria glabrata]	0.45
				unnamed protein product [Timema genevievae]	0.48
Scaffold 7	Scaffold_7__1_contigs__length_78733995_36970778	36970778	PC1	hypothetical protein P7K49_006138	0.25
Scaffold 7	Scaffold_7__1_contigs__length_78733995_41281254	41281254	PC1	protein PHYTOCHROME-DEPENDENT LATE-FLOWERING-like [Impatiens glandulifera]	0.25
				hypothetical protein RHMOL_Rhmol08G0317800 [Rhododendron molle]	0.25
Scaffold 7	Scaffold_7__1_contigs__length_78733995_47714816	47714816	PC1	None
Scaffold 8	Scaffold_8__2_contigs__length_74650407_43965610	43965610	City Area	hypothetical protein V9T40_002846 [Parthenolecanium corni]	0.55
				unnamed protein product [Closterium sp. NIES-64]	0.6
				streptococcal hemagglutinin-like [Procambarus clarkii]	0.53
				unnamed protein product [Closterium sp. NIES-65]	0.6
				hypothetical protein V9T40_000584 [Parthenolecanium corni]	0.51
				hypothetical protein [Acipenser sinensis]	0.58
				hypothetical protein V9T40_012084 [Parthenolecanium corni]	0.56
				uncharacterized protein LOC127001435 [Eriocheir sinensis]	0.54
				hypothetical protein V9T40_001611 [Parthenolecanium corni]	0.53
				hypothetical protein V9T40_006823 [Parthenolecanium corni]	0.55
				hypothetical protein V9T40_000392 [Parthenolecanium corni]	0.52
				hypothetical protein V9T40_006824 [Parthenolecanium corni]	0.75
				hypothetical protein V9T40_006653 [Parthenolecanium corni]	0.56
				hypothetical protein V9T40_013355 [Parthenolecanium corni]	0.58
				hypothetical protein BU14_0353s0021 [Porphyra umbilicalis]	0.57
				hypothetical protein V9T40_010191 [Parthenolecanium corni]	0.58
				unnamed protein product [Closterium sp. Naga37s-1]	0.5
				unnamed protein product [Closterium sp. Yama58-4]	0.62
				hypothetical protein [Mycobacterium tuberculosis]	0.51
				hypothetical protein RRG08_051674 [Elysia crispata]	0.56
				extensin [Salmo salar]	0.54
				guanine nucleotide exchange factor subunit RIC1-like [Homarus...	0.54
				hypothetical protein ACOMHN_039786 [Nucella lapillus]	0.56
				hypothetical protein V9T40_014137 [Parthenolecanium corni]	0.51
				hypothetical protein V9T40_000328 [Parthenolecanium corni]	0.57
				unnamed protein product [Closterium sp. Naga37s-1]	0.55
				hypothetical protein J4Q44_G00159930, partial [Coregonus...	0.48
				hypothetical protein V9T40_001610 [Parthenolecanium corni]	0.55
				extensin-like [Salmo trutta]	0.55
				unnamed protein product [Closterium sp. Yama58-4]	0.55
				unnamed protein product [Closterium sp. Yama58-4]	0.42
				hypothetical protein LSAT2_029877, partial [Lamellibrachia...	0.56
				hypothetical protein STEG23_030312, partial [Scotinomys teguina]	0.48
				putative uncharacterized protein ENSP00000383309 [Myxine...	0.5
				unnamed protein product [Closterium sp. Yama58-4]	0.47
				hypothetical protein XELAEV_18036955mg [Xenopus laevis]	0.44
				mucin-2-like [Procambarus clarkii]	0.56
				uncharacterized protein [Procambarus clarkii]	0.58
				hypothetical protein GPALN_012317 [Globodera pallida]	0.67
				hypothetical protein QTP86_013034 [Hemibagrus guttatus]	0.57
				uncharacterized protein [Macrobrachium rosenbergii]	0.55
				unnamed protein product [Closterium sp. NIES-65]	0.5
				Hypothetical predicted protein [Marmota monax]	0.43
				hypothetical protein Pcinc_035718 [Petrolisthes cinctipes]	0.6
				proline-rich protein 36-like [Procambarus clarkii]	0.54
				extensin-like [Salvelinus namaycush]	0.54
				hypothetical protein ACOMHN_053649 [Nucella lapillus]	0.5
				unnamed protein product, partial [Turdus pilaris]	0.56
				hypothetical protein BgiBS90_034532 [Biomphalaria glabrata]	0.49
				hypothetical protein D9C73_028412 [Collichthys lucidus]	0.47
				unnamed protein product, partial [Closterium sp. NIES-54]	0.5
				putative proline-rich protein 21 [Haliotis rufescens]	0.53
				hypothetical protein Lalb_Chr21g0305031 [Lupinus albus]	0.42
				LOW QUALITY PROTEIN: mucin-1-like [Carassius auratus]	0.53
				unnamed protein product [Luscinia svecica]	0.42
				unnamed protein product [Closterium sp. Naga37s-1]	0.6
				hypothetical protein EGW08_003246 [Elysia chlorotica]	0.35
				unnamed protein product [Closterium sp. NIES-65]	0.45
				unnamed protein product [Closterium sp. NIES-64]	0.47
				mucin-3B-like [Macrobrachium nipponense]	0.48
				hypothetical protein EB796_007933 [Bugula neritina]	0.49
				extensin-like [Coregonus clupeaformis]	0.55
				streptococcal hemagglutinin-like [Procambarus clarkii]	0.44
				uncharacterized protein LOC135505165 [Oncorhynchus masou masou]	0.45
				unnamed protein product, partial [Closterium sp. NIES-54]	0.52
				unnamed protein product [Coregonus sp. 'balchen']	0.54
				Glutamine-rich protein 2 [Liparis tanakae]	0.55
				unnamed protein product [Closterium sp. NIES-54]	0.46
				uncharacterized protein LOC122543778 isoform X2 [Chiloscyllium...	0.48
				mucin-2-like isoform X2 [Poeciliopsis prolifica]	0.44
				mucin-2-like isoform X1 [Poeciliopsis prolifica]	0.44
				mucin-2-like isoform X3 [Poeciliopsis prolifica]	0.44
				uncharacterized protein LOC110385036 [Bombyx mori]	0.53
				hypothetical protein KP509_09G026600 [Ceratopteris richardii]	0.47
				hypothetical protein BLNAU_23945 [Blattamonas nauphoetae]	0.51
				hsp90 co-chaperone Cdc37-like [Hyalella azteca]	0.43
				putative alternative protein ACRC [Paratrimastix pyriformis]	0.54
				hypothetical protein C0J50_10548, partial [Silurus asotus]	0.52
				hypothetical protein Pcinc_039208, partial [Petrolisthes...	0.49
				uncharacterized protein [Haliotis cracherodii]	0.41
				unnamed protein product [Leuciscus chuanchicus]	0.51
Scaffold 9	Scaffold_9__2_contigs__length_58801635_9766404	9766404	PC1	hypothetical protein V9T40_010191 [Parthenolecanium corni]	0.64
				hypothetical protein V9T40_006395 [Parthenolecanium corni]	0.64
				hypothetical protein V9T40_002846 [Parthenolecanium corni]	0.79
				hypothetical protein V9T40_008538 [Parthenolecanium corni]	0.59
				hypothetical protein V9T40_000328 [Parthenolecanium corni]	0.78
				hypothetical protein V9T40_010195 [Parthenolecanium corni]	0.62
				hypothetical protein V9T40_013356 [Parthenolecanium corni]	0.6
				hypothetical protein V9T40_004502 [Parthenolecanium corni]	0.59
				hypothetical protein V9T40_010190 [Parthenolecanium corni]	0.79
				hypothetical protein V9T40_001611 [Parthenolecanium corni]	0.59
				hypothetical protein V9T40_014919 [Parthenolecanium corni]	0.62
				hypothetical protein V9T40_013355 [Parthenolecanium corni]	0.78
				hypothetical protein V9T40_004571 [Parthenolecanium corni]	0.79
				hypothetical protein V9T40_006826 [Parthenolecanium corni]	0.59
				hypothetical protein ACOMHN_039786 [Nucella lapillus]	0.62
				hypothetical protein V9T40_006653 [Parthenolecanium corni]	0.63
				unnamed protein product [Closterium sp. Yama58-4]	0.68
				hypothetical protein V9T40_004261 [Parthenolecanium corni]	0.64
				unnamed protein product [Closterium sp. NIES-64]	0.69
				hypothetical protein V9T40_008400 [Parthenolecanium corni]	0.63
				hypothetical protein V9T40_010248 [Parthenolecanium corni]	0.59
				hypothetical protein V9T40_006823 [Parthenolecanium corni]	0.59
				hypothetical protein V9T40_006825 [Parthenolecanium corni]	0.78
				hypothetical protein V9T40_013392, partial [Parthenolecanium...	0.78
				hypothetical protein V9T40_006824 [Parthenolecanium corni]	0.77
				unnamed protein product [Closterium sp. Yama58-4]	0.58
				hypothetical protein V9T40_000446 [Parthenolecanium corni]	0.62
				hypothetical protein V9T40_014137 [Parthenolecanium corni]	0.59
				hypothetical protein V9T40_004259 [Parthenolecanium corni]	0.63
				uncharacterized protein LOC127001435 [Eriocheir sinensis]	0.58
				mucin-1-like [Procambarus clarkii]	0.58
				unnamed protein product [Closterium sp. NIES-65]	0.67
				hypothetical protein RRG08_051674 [Elysia crispata]	0.59
				hypothetical protein V9T40_000392 [Parthenolecanium corni]	0.58
				hypothetical protein V9T40_004260 [Parthenolecanium corni]	0.62
				hypothetical protein V9T40_004258 [Parthenolecanium corni]	0.59
				uncharacterized protein [Procambarus clarkii]	0.68
				hypothetical protein V9T40_001610 [Parthenolecanium corni]	0.58
				hypothetical protein GPALN_012317 [Globodera pallida]	0.62
				foot protein 1 variant 1-like [Oncorhynchus kisutch]	0.6
				fap1 adhesin-like [Procambarus clarkii]	0.63
				fap1 adhesin-like [Procambarus clarkii]	0.63
				extensin [Salmo salar]	0.58
				unnamed protein product [Closterium sp. Naga37s-1]	0.58
				hypothetical protein V9T40_014092 [Parthenolecanium corni]	0.58
				hypothetical protein Pcinc_035718 [Petrolisthes cinctipes]	0.61
				extensin-like [Salmo trutta]	0.58
				unnamed protein product [Closterium sp. NIES-65]	0.58
				hypothetical protein V9T40_006517 [Parthenolecanium corni]	0.59
				hypothetical protein V9T40_013331 [Parthenolecanium corni]	0.58
				hypothetical protein RRG08_004623 [Elysia crispata]	0.58
				hypothetical protein PR048_032918 [Dryococelus australis]	0.6
				hypothetical protein [Acipenser sinensis]	0.58
				extensin-like [Salvelinus namaycush]	0.59
				4-galactosyl-N-acetylglucosaminide 3-alpha-L-fucosyltransferas...	0.57
				hypothetical protein BgiBS90_034532 [Biomphalaria glabrata]	0.58
				hypothetical protein WMY93_005426 [Mugilogobius chulae]	0.64
				streptococcal hemagglutinin-like [Procambarus clarkii]	0.58
				hypothetical protein Pcinc_037959 [Petrolisthes cinctipes]	0.58
				leucine-rich repeat extensin-like protein 5 [Haliotis rufescens]	0.62
				hypothetical protein J4Q44_G00159930, partial [Coregonus...	0.58
				unnamed protein product [Closterium sp. NIES-65]	0.58
				DSTYK [Branchiostoma lanceolatum]	0.56
				putative proline-rich protein 21 [Haliotis rufescens]	0.58
				unnamed protein product [Closterium sp. NIES-64]	0.58
				uncharacterized protein LOC122543778 isoform X1 [Chiloscyllium...	0.59
				skin secretory protein xP2-like [Procambarus clarkii]	0.76
				hypothetical protein [Acipenser sinensis]	0.59
				GATA zinc finger domain-containing protein 14-like [Procambaru...	0.63
				LOW QUALITY PROTEIN: mucin-1-like [Carassius auratus]	0.59
				hypothetical protein KP79_PYT16922 [Mizuhopecten yessoensis]	0.61
				hypothetical protein [Mycobacterium tuberculosis]	0.57
				hypothetical protein Pcinc_039208, partial [Petrolisthes...	0.57
				hypothetical protein NFI96_031576 [Prochilodus magdalenae]	0.53
				uncharacterized protein LOC122543778 isoform X2 [Chiloscyllium...	0.59
				unnamed protein product [Leuciscus chuanchicus]	0.61
				uncharacterized protein [Penaeus vannamei]	0.62
				guanine nucleotide exchange factor subunit RIC1-like [Homarus...	0.56
				putative alternative protein ACRC [Paratrimastix pyriformis]	0.59
				hypothetical protein BLNAU_23945 [Blattamonas nauphoetae]	0.57
				mucin-3B-like [Macrobrachium nipponense]	0.62
				unnamed protein product, partial [Closterium sp. NIES-54]	0.67
				Visual system homeobox 2 [Biomphalaria glabrata]	0.59
				uncharacterized protein LOC135565357 [Oncorhynchus nerka]	0.58
				Glutamine-rich protein 2 [Liparis tanakae]	0.57
				hypothetical protein C7M84_022195 [Penaeus vannamei]	0.57
				Hypothetical predicted protein [Marmota monax]	0.56
				proline-rich extensin-like protein EPR1 [Oncorhynchus mykiss]	0.57
				unnamed protein product [Coregonus sp. 'balchen']	0.58
				uncharacterized protein [Procambarus clarkii]	0.62
				uncharacterized protein [Ambystoma mexicanum]	0.42
				unnamed protein product [Closterium sp. Naga37s-1]	0.69
				unnamed protein product, partial [Closterium sp. NIES-54]	0.93
				hypothetical protein J4Q44_G00159920 [Coregonus suidteri]	0.53
				uncharacterized protein [Procambarus clarkii]	0.62
				hypothetical protein Pcinc_041568 [Petrolisthes cinctipes]	0.42
				mucin-2-like [Procambarus clarkii]	0.57
				hypothetical protein [Lactococcus lactis]	0.6
				putative uncharacterized protein ENSP00000383309 [Oncorhynchus...	0.53
				uncharacterized protein LOC135505237 [Oncorhynchus masou masou]	0.58
Scaffold 9	Scaffold_9__2_contigs__length_58801635_55579453	55579453	PC1	None
Scaffold 2	Scaffold_2__1_contigs__length_52833857_14827895	14827895	PC1	uncharacterized protein LOC124934664 [Impatiens glandulifera]	0.28
				hypothetical protein MRB53_000904 [Persea americana]	0.24
				transmembrane signal receptor [Lithospermum erythrorhizon]	0.14
				hypothetical protein LIER_40592 [Lithospermum erythrorhizon]	0.15
Scaffold 2	Scaffold_2__1_contigs__length_52833857_31611550	31611550	PC1	None
Scaffold 1	Scaffold_1__1_contigs__length_76127999_18160309	18160309	PC1	uncharacterized protein LOC124934664 [Impatiens glandulifera]	0.33
Scaffold 1	Scaffold_1__1_contigs__length_76127999_18160382	18160382	PC1	uncharacterized protein LOC124934664 [Impatiens glandulifera]	0.34
				hypothetical protein LIER_40592 [Lithospermum erythrorhizon]	0.23
				Retrovirus-related Pol polyprotein from transposon TNT 1-94...	0.28
				Retrovirus-related Pol polyprotein from transposon RE1...	0.28
				uncharacterized protein LOC110730780 [Chenopodium quinoa]	0.25
				hypothetical protein LIER_39979 [Lithospermum erythrorhizon]	0.22
				Retrovirus-related Pol polyprotein from transposon RE1...	0.28
				Peroxidase protein [Dioscorea alata]	0.39
				Retrovirus-related Pol polyprotein from transposon TNT 1-94...	0.25
				Retrovirus-related Pol polyprotein from transposon RE2...	0.28
				hypothetical protein VitviT2T_028969 [Vitis vinifera]	0.22
				uncharacterized protein LOC110681914 [Chenopodium quinoa]	0.31
				hypothetical protein AAG906_035958 [Vitis piasezkii]	0.26
				Retrovirus-related Pol polyprotein from transposon TNT 1-94...	0.26
				Retrovirus-related Pol polyprotein from transposon TNT 1-94...	0.26
				Retrovirus-related Pol polyprotein from transposon TNT 1-94...	0.26
				hypothetical protein JRO89_XS05G0177800 [Xanthoceras sorbifolium]	0.26
				hypothetical protein VITISV_041694 [Vitis vinifera]	0.26
				Retrovirus-related Pol polyprotein from transposon TNT 1-94...	0.26
				Retrovirus-related Pol polyprotein from transposon TNT 1-94...	0.26
				hypothetical protein VITISV_013115 [Vitis vinifera]	0.26
				Retrovirus-related Pol polyprotein from transposon TNT 1-94...	0.26
				hypothetical protein AAG906_008574 [Vitis piasezkii]	0.22
				Copia protein [Vitis vinifera]	0.32
				uncharacterized protein LOC142538437 [Primulina tabacum]	0.42
				Elongation factor 1-alpha [Vitis vinifera]	0.26
				Retrovirus-related Pol polyprotein from transposon TNT 1-94...	0.28
				hypothetical protein LIER_37016 [Lithospermum erythrorhizon]	0.23
				uncharacterized protein LOC142528501 [Primulina tabacum]	0.42
				hypothetical protein LIER_19497 [Lithospermum erythrorhizon]	0.25
				retrovirus-related pol polyprotein from transposon RE1 [Citrus...	0.26
				retrovirus-related pol polyprotein from transposon RE1 [Citrus...	0.26
				retrovirus-related pol polyprotein from transposon RE1 [Citrus...	0.26
				retrovirus-related pol polyprotein from transposon RE1 [Citrus...	0.26
				Retrovirus-related Pol polyprotein from transposon TNT 1-94...	0.26
				hypothetical protein VITISV_040310 [Vitis vinifera]	0.26
				putative mitochondrial protein [Trifolium repens]	0.25
				Retrovirus-related Pol polyprotein from transposon TNT 1-94...	0.32
				Retrovirus-related Pol polyprotein from transposon TNT 1-94...	0.28
				hypothetical protein VitviT2T_005321 [Vitis vinifera]	0.26
				Retrovirus-related Pol polyprotein from transposon TNT 1-94...	0.26
				hypothetical protein VITISV_011708 [Vitis vinifera]	0.25
				hypothetical protein FEM48_ZijujUnG0062400 [Ziziphus jujuba va...	0.26
				retrovirus-related pol polyprotein from transposon RE1 [Citrus...	0.26
				hypothetical protein VitviT2T_023921 [Vitis vinifera]	0.26
				hypothetical protein CK203_080531 [Vitis vinifera]	0.26
				hypothetical protein VITISV_017631 [Vitis vinifera]	0.26
				Retrovirus-related Pol polyprotein from transposon RE1 [Vitis...	0.26
				hypothetical protein VITISV_028741 [Vitis vinifera]	0.26
				hypothetical protein CK203_115734 [Vitis vinifera]	0.26
				hypothetical protein FEM48_Zijuj04G0195000 [Ziziphus jujuba va...	0.26
				retrotran gag 3 domain-containing protein [Citrus sinensis]	0.26
				copia protein gag-int-pol protein [Cinnamomum micranthum f....	0.28
				hypothetical protein VitviT2T_001454 [Vitis vinifera]	0.26
				Retrovirus-related Pol polyprotein from transposon TNT 1-94...	0.25
				uncharacterized protein LOC130821595 [Amaranthus tricolor]	0.28
				uncharacterized protein LOC141589669 [Silene latifolia]	0.26
				hypothetical protein VITISV_032464 [Vitis vinifera]	0.26
				hypothetical protein VITISV_040546 [Vitis vinifera]	0.26
				hypothetical protein VitviT2T_010254 [Vitis vinifera]	0.26
				unnamed protein product, partial [Cuscuta epithymum]	0.28
				uncharacterized protein LOC142541332 [Primulina tabacum]	0.22
				putative mitochondrial protein [Trifolium repens]	0.25
				unnamed protein product [Rhodiola kirilowii]	0.31
				uncharacterized protein LOC110717256 [Chenopodium quinoa]	0.25
				hypothetical protein TSUD_113330 [Trifolium subterraneum]	0.38
				retrovirus-related Pol polyprotein from transposon TNT 1-94...	0.28
				hypothetical protein MRB53_000904 [Persea americana]	0.28
				Copia protein [Bienertia sinuspersici]	0.25
				retrovirus-related pol polyprotein from transposon RE1 [Citrus...	0.3
				uncharacterized protein [Spinacia oleracea]	0.31
				hypothetical protein KPL70_017686 [Citrus sinensis]	0.25
				uncharacterized protein LOC133780145 [Humulus lupulus]	0.22
				hypothetical protein FEM48_Zijuj03G0113600 [Ziziphus jujuba va...	0.26
				unnamed protein product, partial [Cuscuta epithymum]	0.28
				hypothetical protein V8G54_002252 [Vigna mungo]	0.3
				uncharacterized protein [Primulina eburnea]	0.3
				uncharacterized protein LOC110735827 [Chenopodium quinoa]	0.28
				hypothetical protein FEM48_Zijuj01G0092700 [Ziziphus jujuba va...	0.26
				Retrovirus-related Pol polyprotein from transposon RE1...	0.22
				Gag-polypeptide of LTR copia-type [Sesbania bispinosa]	0.28
				hypothetical protein RND81_08G053900 [Saponaria officinalis]	0.26
				retrovirus-related Pol polyprotein from transposon TNT 1-94...	0.25
				unnamed protein product [Cuscuta europaea]	0.22
				uncharacterized protein LOC142528484 [Primulina tabacum]	0.22
				unnamed protein product [Brassica napus]	0.22
				uncharacterized protein [Spinacia oleracea]	0.42
				uncharacterized protein LOC110701484 [Chenopodium quinoa]	0.25
				uncharacterized protein LOC133785617 [Humulus lupulus]	0.22
				uncharacterized protein LOC142540031 isoform X1 [Primulina...	0.25
				hypothetical protein V8G54_022541 [Vigna mungo]	0.28
				hypothetical protein V8G54_022031 [Vigna mungo]	0.3
				retrovirus-related pol polyprotein from transposon RE1 [Citrus...	0.26
				hypothetical protein V8G54_031021, partial [Vigna mungo]	0.42
				hypothetical protein MRB53_008786 [Persea americana]	0.32
				hypothetical protein FEM48_Zijuj10G0167700 [Ziziphus jujuba va...	0.28
				uncharacterized protein LOC110684457 [Chenopodium quinoa]	0.23
				LOW QUALITY PROTEIN: hypothetical protein OSB04_021325...	0.26
				uncharacterized protein LOC141628191 [Silene latifolia]	0.22
				uncharacterized protein LOC125600445 [Brassica napus]	0.22
